# Supplementary material for: Rapid culture-free diagnosis of clinical pathogens via integrated microfluidic-Raman micro-spectroscopy
Source: Nat Commun. 2025 Dec 16;17:283. doi: 10.1038/s41467-025-66996-y (PMC12783191; doi:10.1038/s41467-025-66996-y)
Supplement: Supplementary file 4 — Supplementary Data 1 [file 41467_2025_66996_MOESM4_ESM.xlsx]

## Sheet: Abbreviation
	Species	Abbreviation
Bacteria	Acinetobacter baumannii	Aba
	Acinetobacter pittii	Api
	Acinetobacter nosocomialis	Ano
	Burkholderia cepacia	Bce
	Bacteroides fragilis	Bfg
	Clostridium difficile	Cdi
	Citrobacter freundii	Cfr
	Enterobacter aerogenes	Eae
	Enterobacter cloacae	Ecl
	Escherichia coli	Eco
	Enterococcus faecalis	Efa
	Enterococcus faecium	Efm
	Klebsiella aerogenes	Kae
	Klebsiella oxytoca	Kox
	Klebsiella pneumoniae	Kpn
	Listeria monocytogenes	Lmo
	Morganella morganii	Mmo
	Pseudomonas aeruginosa	Pae
	Proteus vulgaris	Pvu
	Proteus mirabilis	Pmi
	Salmonella enterica	Sal
	Staphylococcus aureu	Sau
	Staphylococcus capitis	Sca
	Staphylococcus epidermidis	Sep
	Streptococcus agalactiae	Sgc
	Staphylococcus haemolyticus	Shl
	Staphylococcus hominis	Sho
	Stenotrophomonas maltophilia	Stm
	Serratia marcescens	Sma
	Streptococcus pneumoniae	Spn
	Viridans streptococci	Svi
Fungi	Candida albican	CaAl
	Candida tropicalis	CaTr
	Candida krusei	CaKr
	Candida glabrata	CaGl
	Candida guilliermondii	CaGu
	Candida parapsilosis	CaPa
	Cryptococcus neoformans	CrNe
