# Supplementary material for: Rapid culture-free diagnosis of clinical pathogens via integrated microfluidic-Raman micro-spectroscopy
Source: Nat Commun. 2025 Dec 16;17:283. doi: 10.1038/s41467-025-66996-y (PMC12783191; doi:10.1038/s41467-025-66996-y)
Supplement: Supplementary file 5 — Supplementary Data 2 [file 41467_2025_66996_MOESM5_ESM.csv]

Sample	ID	Group	AB
Efa1	Efa	Pos
Efa2	Efa	Pos
Efa3	Efa	Pos
Efa4	Efa	Pos
Efa5	Efa	Pos
Efa6	Efa	Pos
Efa7	Efa	Pos
Efa8	Efa	Pos
Efa9	Efa	Pos
Efa10	Efa	Pos
Efa11	Efa	Pos
Efa12	Efa	Pos
Efm1	Efm	Pos
Efm2	Efm	Pos
Efm3	Efm	Pos
Efm4	Efm	Pos
Efm5	Efm	Pos
Efm6	Efm	Pos
Efm7	Efm	Pos
Sau1	Sau	Pos
Sau2	Sau	Pos
Sau3	Sau	Pos
Sau4	Sau	Pos
Sau5	Sau	Pos
Sau6	Sau	Pos
Sau7	Sau	Pos
Sca1	Sca	Pos
Sca2	Sca	Pos
Sca3	Sca	Pos
Sca4	Sca	Pos
Sca5	Sca	Pos
Sca6	Sca	Pos
Sca7	Sca	Pos
20-3089	Kox	Neg
19-1491	Kox	Neg
19-1868	Kox	Neg
20-3078	Kox	Neg
19-2969	Kox	Neg
19-878	Kox	Neg
19-741	Kox	Neg
20-3104	Eco	Neg	ESBL-
20-3107	Eco	Neg	ESBL-
20-3090	Eco	Neg	ESBL-
20-3106	Eco	Neg	ESBL-
20-3093	Eco	Neg	ESBL+
20-3105	Eco	Neg	ESBL+
20-3103	Eco	Neg	ESBL+
20-3091	Eco	Neg	ESBL+
19-2381	Eco	Neg	MEM-R
19-2343	Eco	Neg	MEM-R
19-2971	Eco	Neg	MEM-R
19-1845	Eco	Neg	MEM-R
KPN1103	Kpn	Neg
KPN1107	Kpn	Neg
KPN1108	Kpn	Neg
KPN1109	Kpn	Neg
KPN1110	Kpn	Neg
KPN1168	Kpn	Neg
KPN1173	Kpn	Neg
20-W29-062	Bce	Neg
20-W29-063	Bce	Neg
20-W34-061	Bce	Neg
20-W34-062	Bce	Neg
20-W34-063	Bce	Neg
20-W35-041	Bce	Neg
20-W35-042	Bce	Neg
20-W34-054	Stm	Neg
20-W34-056	Stm	Neg
20-W34-057	Stm	Neg
20-W34-058	Stm	Neg
20-W35-034	Stm	Neg
20-W35-035	Stm	Neg
20-W35-036	Stm	Neg
20-W35-037	Stm	Neg
BD01	Pae	Neg
GZ11	Pae	Neg
HZ57	Pae	Neg
SC25	Pae	Neg
HS348	Pae	Neg
18HS301	Pae	Neg
18HS348	Pae	Neg
20-W35-011	Sma	Neg
SMA1	Sma	Neg
SMA2	Sma	Neg
SMA3	Sma	Neg
SMA4	Sma	Neg
SMA5	Sma	Neg
SMA6	Sma	Neg
SMA7	Sma	Neg
ABA1	Aba	Neg
ABA2	Aba	Neg
ABA3	Aba	Neg
ABA4	Aba	Neg
ABA5	Aba	Neg
ABA6	Aba	Neg
ABA7	Aba	Neg
ABA8	Aba	Neg
PMI1	Pmi	Neg
PMI2	Pmi	Neg
PMI3	Pmi	Neg
PMI4	Pmi	Neg
PMI5	Pmi	Neg
PMI6	Pmi	Neg
PMI7	Pmi	Neg
PMI8	Pmi	Neg
ECL3	Ecl	Neg
ECL4	Ecl	Neg
ECL5	Ecl	Neg
ECL6	Ecl	Neg
ECL7	Ecl	Neg
ECL8	Ecl	Neg
ECL9	Ecl	Neg
ECL10	Ecl	Neg
20-W34-033	Mmo	Neg
mmo2	Mmo	Neg
mmo7	Mmo	Neg
mmo14	Mmo	Neg
mmo16	Mmo	Neg
mmo17	Mmo	Neg
mmo18	Mmo	Neg
mmo20	Mmo	Neg
sep118	Sep	Pos
sep119	Sep	Pos
sep120	Sep	Pos
sep121	Sep	Pos
sep122	Sep	Pos
sep123	Sep	Pos
sep124	Sep	Pos
sho152	Sho	Pos
sho153	Sho	Pos
sho154	Sho	Pos
sho155	Sho	Pos
sho156	Sho	Pos
sho157	Sho	Pos
sho158	Sho	Pos
shl134	Shl	Pos
shl135	Shl	Pos
shl136	Shl	Pos
shl137	Shl	Pos
shl138	Shl	Pos
shl139	Shl	Pos
shl140	Shl	Pos
cfr1	Cfr	Neg
cfr3	Cfr	Neg
cfr4	Cfr	Neg
cfr5	Cfr	Neg
cfr6	Cfr	Neg
cfr15	Cfr	Neg
cfr19	Cfr	Neg
cfr22	Cfr	Neg
sgc100	Sgc	Pos
sgc101	Sgc	Pos
sgc102	Sgc	Pos
sgc103	Sgc	Pos
sgc104	Sgc	Pos
sgc105	Sgc	Pos
sgc106	Sgc	Pos
eae8	Eae	Neg
eae9	Eae	Neg
eae10	Eae	Neg
eae11	Eae	Neg
eae12	Eae	Neg
eae13	Eae	Neg
eae25	Eae	Neg
eae39	Eae	Neg
spn301	Spn	Pos
spn302	Spn	Pos
spn304	Spn	Pos
spn306	Spn	Pos
spn307	Spn	Pos
spn308	Spn	Pos
str84	Svi	Pos
str85	Svi	Pos
str89	Svi	Pos
str90	Svi	Pos
str91	Svi	Pos
str93	Svi	Pos
str94	Svi	Pos
cd26	Cdi	Pos
cd27	Cdi	Pos
cd28	Cdi	Pos
cd29	Cdi	Pos
cd30	Cdi	Pos
cd31	Cdi	Pos
cd32	Cdi	Pos
bfg85	Bfg	Neg
bfg86	Bfg	Neg
bfg87	Bfg	Neg
bfg88	Bfg	Neg
bfg89	Bfg	Neg
bfg90	Bfg	Neg
sal10582	Sal	Neg
sal10528	Sal	Neg
sal30567	Sal	Neg
sal30538	Sal	Neg
sal30590	Sal	Neg
lmo22265	Lmo	Neg
lmo22226	Lmo	Neg
lmo22225	Lmo	Neg
lmo22221	Lmo	Neg
lmo22220	Lmo	Neg
26801	Eco	Neg
25401	Eco	Neg
25011	Eco	Neg
31881	Eco	Neg
U4	Eco	Neg
U6	Eco	Neg
U10	Eco	Neg
U14	Eco	Neg
30041	Kox	Neg
34771	Kox	Neg
35121	Kox	Neg
54661	Kox	Neg
U265	Kox	Neg
U1028	Kox	Neg
U1136	Kox	Neg
11907	Kox	Neg
XH1668	Api	Neg
XH1670	Api	Neg
XH1671	Api	Neg
XH1685	Api	Neg
XH1686	Api	Neg
XH1694	Api	Neg
XH1704	Api	Neg
XH1711	Api	Neg
XH1712	Api	Neg
XH1713	Api	Neg
XH1718	Api	Neg
XH1724	Api	Neg
XH1728	Api	Neg
XH1731	Api	Neg
XH1732	Api	Neg
XH1736	Api	Neg
XH1672	Ano	Neg
XH1679	Ano	Neg
XH1684	Ano	Neg
XH1687	Ano	Neg
XH1692	Ano	Neg
XH1693	Ano	Neg
XH1695	Ano	Neg
XH1698	Ano	Neg
XH1699	Ano	Neg
XH1719	Ano	Neg
XH1720	Ano	Neg
XH1722	Ano	Neg
XH1727	Ano	Neg
XH1774	Ano	Neg
XH1735	Ano	Neg
B421	CaAl	Fungi
B430	CaAl	Fungi
B432	CaAl	Fungi
B461	CaAl	Fungi
B524	CaAl	Fungi
B664	CaAl	Fungi
B665	CaAl	Fungi
B666	CaAl	Fungi
B11	CaAl	Fungi
B12	CaAl	Fungi
B18	CaAl	Fungi
B19	CaAl	Fungi
B285	CaAl	Fungi
B290	CaAl	Fungi
B287	CaTr	Fungi
B291	CaTr	Fungi
B292	CaTr	Fungi
B408	CaTr	Fungi
B410	CaTr	Fungi
B411	CaTr	Fungi
B485	CaTr	Fungi
B486	CaTr	Fungi
B9	CaTr	Fungi
B34	CaTr	Fungi
B36	CaTr	Fungi
B42	CaTr	Fungi
B487	CaTr	Fungi
B492	CaTr	Fungi
A24	CaKr	Fungi
A25	CaKr	Fungi
A26	CaKr	Fungi
A27	CaKr	Fungi
B270	CaKr	Fungi
B302	CaKr	Fungi
B494	CaKr	Fungi
B497	CaKr	Fungi
A30	CaKr	Fungi
A32	CaKr	Fungi
A33	CaKr	Fungi
A34	CaKr	Fungi
A36	CaKr	Fungi
B63	CaKr	Fungi
B339	CaGl	Fungi
B345	CaGl	Fungi
B437	CaGl	Fungi
B527	CaGl	Fungi
B551	CaGl	Fungi
B575	CaGl	Fungi
B698	CaGl	Fungi
B5	CaGl	Fungi
B13	CaGl	Fungi
B449	CaGl	Fungi
B455	CaGl	Fungi
B469	CaGl	Fungi
B477	CaGl	Fungi
A16	CaGu	Fungi
A17	CaGu	Fungi
A20	CaGu	Fungi
A21	CaGu	Fungi
A23	CaGu	Fungi
B414	CaGu	Fungi
B561	CaGu	Fungi
B760	CaGu	Fungi
A13	CaGu	Fungi
A14	CaGu	Fungi
B77	CaGu	Fungi
B134	CaGu	Fungi
B403	CaGu	Fungi
B420	CaPa	Fungi
B670	CaPa	Fungi
B286	CaPa	Fungi
B288	CaPa	Fungi
B409	CaPa	Fungi
B415	CaPa	Fungi
B423	CaPa	Fungi
B464	CaPa	Fungi
B1	CaPa	Fungi
B2	CaPa	Fungi
B465	CaPa	Fungi
B466	CaPa	Fungi
B536	CaPa	Fungi
B332	CrNe	Fungi
B440	CrNe	Fungi
B452	CrNe	Fungi
B569	CrNe	Fungi
B592	CrNe	Fungi
B603	CrNe	Fungi
B680	CrNe	Fungi
B749	CrNe	Fungi
A5	CrNe	Fungi
A6	CrNe	Fungi
B319	CrNe	Fungi
B325	CrNe	Fungi
B330	CrNe	Fungi
