# Supplementary material for: Rapid culture-free diagnosis of clinical pathogens via integrated microfluidic-Raman micro-spectroscopy
Source: Nat Commun. 2025 Dec 16;17:283. doi: 10.1038/s41467-025-66996-y (PMC12783191; doi:10.1038/s41467-025-66996-y)
Supplement: Supplementary file 6 — Supplementary Data 3 [file 41467_2025_66996_MOESM6_ESM.xlsx]

## Sheet: Sheet1
	Sample	Species	AB	Number of spectra
1	19-1845	Eco	MEM-R	1682
2	19-2343	Eco	MEM-R	1685
3	19-2381	Eco	MEM-R	1902
4	19-2971	Eco	MEM-R	1785
5	20-3090	Eco	ESBL-	1510
6	20-3091	Eco	ESBL+	1591
7	20-3093	Eco	ESBL+	1653
8	20-3103	Eco	ESBL+	1593
9	20-3104	Eco	ESBL-	1652
10	20-3105	Eco	ESBL+	1653
11	20-3106	Eco	ESBL-	1837
12	20-3107	Eco	ESBL-	1729
