# Supplementary material for: Rapid culture-free diagnosis of clinical pathogens via integrated microfluidic-Raman micro-spectroscopy
Source: Nat Commun. 2025 Dec 16;17:283. doi: 10.1038/s41467-025-66996-y (PMC12783191; doi:10.1038/s41467-025-66996-y)
Supplement: Supplementary file 7 — Supplementary Data 4 [file 41467_2025_66996_MOESM7_ESM.xlsx]

## Sheet: Sheet1
SampleID	Sample Type	Cultured MALDI-TOF ID
F1	Urine	Efm
F2	Urine	Cfr
F3	Urine	Eco
F4	Urine	Kox
F5	Urine	Sgc
F6	Urine	Aba
F7	Urine	Efm
F8	Urine	Efa
F9	Urine	Kpn
F10	Urine	Api
F11	Urine	Kpn
F12	Urine	Efa
F13	Urine	Cfr
F14	Urine	Sgc
F15	Urine	CaPa
F16	Urine	Efa
F17	Urine	CaTr
F18	Urine	Kpn
F19	Urine	Aba
F20	Urine	Pmi
F21	Urine	Efm
F22	Urine	Pae
F23	Urine	Ecl
F24	Urine	CaPa
F25	Urine	CaGu
F26	Urine	Eco
F27	Urine	Pae
F28	Urine	CaGu
F29	Urine	Eco
F30	Urine	Sep
F31	Urine	CaTr
F32	Urine	Sep
F33	Urine	Pmi
F34	Urine	CaPa
F35	Urine	CaAl
F36	Urine	Sau
F37	Urine	CaTr
F38	Urine	Kox
F39	Urine	Sgc
F40	Urine	CaAl
