# Supplementary material for: Rapid culture-free diagnosis of clinical pathogens via integrated microfluidic-Raman micro-spectroscopy
Source: Nat Commun. 2025 Dec 16;17:283. doi: 10.1038/s41467-025-66996-y (PMC12783191; doi:10.1038/s41467-025-66996-y)
Supplement: Supplementary file 8 — Supplementary Data 5 [file 41467_2025_66996_MOESM8_ESM.xlsx]

## Sheet: Clinical - 305
PatientID	Sample Type	Gold standard result	AutoEnricher	MALDITOF ID	Match	Mixed	Test for Raman
A1	Puncture fluid	NEG	NEG	/	Y	N	N
A10	Urine	POS	POS	Efm	Y	N	Y
A100	Urine	POS	POS	Eco	Y	N	Y
A101	Urine	POS	POS	Kpn	Y	N	Y
A102	Urine	POS	POS	CaAl	Y	N	N
A103	Urine	POS	POS	Aba,Efa	Y	Y	N
A104	Urine	POS	POS	Eco	Y	N	N
A105	Urine	NEG	POS	/	N	N	N
A106	Urine	POS	POS	Kpn	Y	N	N
A107	Urine	POS	POS	Unknown	Y	N	N
A108	Urine	POS	POS	Eco	Y	N	N
A109	Urine	POS	POS	Sgc	Y	N	N
A11	Urine	POS	POS	Eco	Y	N	Y
A110	Urine	POS	POS	Kae	Y	N	N
A111	Urine	POS	POS	Efm	Y	N	N
A112	Urine	POS	POS	Efm	Y	N	N
A113	Urine	POS	POS	CaPa	Y	N	N
A114	Urine	POS	POS	Alcaligenes faecalis	Y	N	N
A115	Urine	POS	POS	Eco	Y	N	N
A116	Urine	POS	POS	Sgc	Y	N	N
A117	Urine	NEG	NEG	/	Y	N	N
A118	Urine	POS	POS	Kpn	Y	N	N
A119	Urine	NEG	POS	/	N	N	N
A12	Urine	POS	POS	Efm	Y	N	Y
A120	Urine	NEG	POS	/	N	N	N
A121	Urine	POS	POS	Eco	Y	N	N
A122	Urine	POS	POS	CaAl	Y	N	N
A123	Urine	NEG	NEG	/	Y	N	N
A124	Urine	POS	POS	Kpn	Y	N	N
A125	Urine	POS	POS	Eco	Y	N	N
A126	Urine	POS	POS	CaAl	Y	N	N
A127	Urine	POS	POS	Mixed	Y	Y	N
A128	Urine	POS	POS	Mixed	Y	Y	N
A129	Urine	NEG	NEG	/	Y	N	N
A13	Urine	POS	POS	Efm	Y	N	Y
A130	Urine	POS	POS	Pae	Y	N	N
A131	Urine	NEG	NEG	/	Y	N	N
A132	Urine	POS	POS	Mixed	Y	Y	N
A133	Urine	NEG	NEG	/	Y	N	N
A134	Urine	POS	POS	Mixed	Y	Y	N
A135	Urine	POS	POS	Efm	Y	N	N
A136	Urine	POS	POS	Efm	Y	N	Y
A137	Urine	NEG	NEG	/	Y	N	N
A138	Urine	POS	POS	Eco	Y	N	Y
A139	Urine	POS	POS	Mixed	Y	Y	N
A14	Urine	POS	POS	Efa	Y	N	Y
A140	Urine	POS	POS	Eco	Y	N	N
A141	Urine	NEG	NEG	/	Y	N	N
A142	Urine	POS	POS	Eco	Y	N	Y
A143	Urine	POS	POS	Pmi	Y	N	N
A144	Urine	NEG	NEG	/	Y	N	N
A145	Urine	POS	POS	CaTr	Y	N	N
A146	Urine	NEG	NEG	/	Y	N	N
A147	Urine	POS	POS	Shl	Y	N	N
A148	Urine	POS	POS	Mixed	Y	Y	N
A149	Urine	POS	POS	Pae	Y	N	N
A15	Urine	NEG	NEG	/	Y	N	N
A150	Urine	POS	POS	Eco	Y	N	N
A151	Urine	POS	POS	Unknown	Y	N	N
A152	Urine	POS	POS	Commensal microbiota	Y	N	N
A153	Urine	POS	POS	Unknown	Y	N	N
A154	Urine	NEG	NEG	/	Y	N	N
A155	Urine	POS	POS	Alcaligenes faecalis	Y	N	N
A156	Urine	POS	POS	Pae	Y	N	N
A157	Urine	NEG	NEG	/	Y	N	N
A158	Urine	POS	POS	CaTr	Y	N	N
A159	Urine	NEG	NEG	/	Y	N	N
A16	Urine	POS	POS	CaTr	Y	N	Y
A160	Urine	NEG	NEG	/	Y	N	N
A161	Urine	NEG	NEG	/	Y	N	N
A162	Urine	POS	POS	Kpn	Y	N	N
A163	Urine	POS	POS	Efm	Y	N	Y
A164	Urine	NEG	NEG	/	Y	N	N
A165	Urine	POS	POS	CaAl	Y	N	N
A166	Urine	POS	POS	Efa,CaAl	Y	Y	Y
A167	Urine	POS	POS	CaAl	Y	N	N
A168	Urine	POS	POS	CaAl	Y	N	N
A169	Urine	POS	POS	Unknown	Y	N	N
A17	Urine	NEG	NEG	/	Y	N	N
A170	Urine	POS	POS	Cyptococcus humicolus	Y	N	N
A171	Urine	NEG	NEG	/	Y	N	N
A172	Urine	NEG	NEG	/	Y	N	N
A173	Urine	POS	POS	CaPa	Y	N	Y
A174	Urine	POS	POS	Alcaligenes faecalis	Y	N	N
A175	Urine	POS	POS	Eco	Y	N	Y
A176	Urine	POS	POS	Pmi	Y	N	Y
A177	Urine	POS	POS	Efa	Y	N	Y
A178	Urine	POS	POS	Kpn	Y	N	N
A179	Urine	POS	POS	CaPa	Y	N	Y
A18	Urine	POS	POS	CaGu	Y	N	Y
A180	Urine	POS	POS	CaTr	Y	N	N
A181	Urine	POS	POS	Efm	Y	N	Y
A182	Urine	POS	POS	Kpn	Y	N	N
A183	Urine	POS	POS	Eco	Y	N	N
A184	Urine	POS	POS	Efa,Lactobacillus	Y	Y	Y
A185	Urine	POS	NEG	CaGl	N	N	N
A186	Urine	POS	POS	Eco	Y	N	N
A187	Urine	POS	POS	Citrobacter koseri	Y	N	N
A188	Urine	POS	POS	CaTr	Y	N	N
A189	Urine	POS	POS	Unknown	Y	N	N
A19	Urine	POS	POS	CaTr	Y	N	Y
A190	Urine	POS	POS	Eco	Y	N	N
A191	Urine	POS	POS	CaTr	Y	N	N
A192	Urine	POS	POS	Eco	Y	N	N
A193	Urine	POS	POS	Kpn	Y	N	Y
A194	Urine	POS	POS	CaPa	Y	N	Y
A195	Urine	POS	POS	CaAl,Eco,Sep	Y	Y	Y
A196	Urine	POS	POS	Eco	Y	N	Y
A197	Urine	POS	POS	Efa	Y	N	Y
A198	Urine	POS	POS	Kpn	Y	N	Y
A199	Urine	POS	POS	Eco	Y	N	N
A2	Bronchial lavage fluid	POS	POS	Efm	Y	N	Y
A20	Urine	POS	POS	Cfr	Y	N	Y
A200	Urine	POS	POS	Unknown	Y	N	N
A201	Urine	POS	POS	Kpn	Y	N	N
A202	Urine	POS	POS	Pae	Y	N	Y
A203	Urine	POS	POS	Eco	Y	N	N
A204	Urine	POS	POS	Eco	Y	N	N
A205	Urine	POS	POS	Eco	Y	N	N
A206	Urine	POS	NEG	CaGl	N	N	N
A207	Urine	POS	POS	Kox	Y	N	N
A208	Urine	POS	POS	Efa	Y	N	Y
A209	Urine	POS	POS	CaTr	Y	N	N
A21	Urine	POS	POS	Eco	Y	N	Y
A210	Urine	POS	NEG	Corynebacterium striatum	N	N	N
A211	Urine	NEG	NEG	/	Y	N	N
A212	Urine	NEG	NEG	/	Y	N	N
A213	Urine	NEG	NEG	/	Y	N	N
A214	Urine	NEG	POS	/	N	N	N
A215	Urine	NEG	POS	/	N	N	N
A216	Urine	POS	POS	Kpn	Y	N	N
A217	Urine	POS	POS	Efm	Y	N	Y
A218	Urine	POS	POS	Eco	Y	N	Y
A219	Urine	NEG	NEG	/	Y	N	N
A22	Urine	POS	POS	Kpn	Y	N	Y
A220	Urine	POS	POS	Kpn	Y	N	Y
A221	Urine	POS	POS	Unknown	Y	N	N
A222	Urine	POS	POS	Eco	Y	N	Y
A223	Urine	NEG	POS	/	N	N	N
A224	Urine	POS	POS	CaAl	Y	N	N
A225	Urine	POS	POS	Kpn	Y	N	N
A226	Urine	NEG	NEG	/	Y	N	N
A227	Urine	POS	POS	Kpn	Y	N	Y
A228	Urine	POS	POS	Kpn,Streptococcus anginosus	Y	Y	Y
A229	Urine	POS	POS	CaTr	Y	N	N
A23	Urine	POS	POS	Kpn	Y	N	Y
A230	Urine	NEG	NEG	/	Y	N	N
A231	Urine	POS	POS	Pae	Y	N	N
A232	Urine	POS	POS	CaTr	Y	N	N
A233	Urine	POS	POS	Eco	Y	N	N
A234	Urine	POS	POS	Eco	Y	N	Y
A235	Urine	NEG	NEG	/	Y	N	N
A236	Urine	POS	POS	Eco	Y	N	N
A237	Urine	POS	POS	Efa,Kpn	Y	Y	Y
A238	Urine	POS	POS	Efa	Y	N	Y
A239	Urine	POS	POS	Eco	Y	N	Y
A24	Urine	NEG	NEG	/	Y	N	N
A240	Urine	POS	POS	CaTr	Y	N	N
A241	Urine	POS	POS	Kpn	Y	N	N
A242	Urine	POS	POS	Staphylococcus warneri	Y	N	N
A243	Urine	POS	POS	Efm	Y	N	N
A244	Urine	POS	POS	Kpn	Y	N	N
A245	Urine	POS	POS	Kpn	Y	N	Y
A246	Urine	POS	POS	Eco	Y	N	N
A247	Urine	POS	POS	Unknown	Y	N	N
A248	Urine	POS	POS	Eco	Y	N	Y
A249	Urine	POS	POS	Streptococcus gallolyticus	Y	N	N
A25	Drainage	NEG	NEG	/	Y	N	N
A250	Urine	POS	POS	Unknown	Y	N	N
A251	Urine	POS	POS	CaGl	Y	N	N
A252	Urine	POS	NEG	Sgc	N	N	N
A253	Urine	POS	POS	Eco	Y	N	Y
A254	Urine	POS	POS	Eco	Y	N	N
A255	Urine	POS	POS	Eco	Y	N	Y
A256	Urine	POS	POS	Pae	Y	N	Y
A257	Urine	POS	POS	Unknown	Y	N	N
A258	Urine	POS	POS	Unknown	Y	N	N
A259	Urine	NEG	NEG	/	Y	N	N
A26	Bile	POS	POS	Eco	Y	N	Y
A260	Urine	POS	POS	Unknown	Y	N	N
A261	Urine	NEG	NEG	/	Y	N	N
A262	Urine	POS	POS	Eco	Y	N	Y
A263	Urine	POS	POS	Kpn	Y	N	N
A264	Urine	NEG	NEG	/	Y	N	N
A265	Urine	POS	POS	Efm,CaTr	Y	Y	Y
A266	Urine	POS	POS	Kpn	Y	N	N
A267	Urine	POS	POS	Efm	Y	N	N
A268	Urine	POS	POS	Efm	Y	N	N
A269	Urine	POS	POS	Lactobacillus,Eco	Y	Y	N
A27	Bile	POS	POS	Efa	Y	N	Y
A270	Urine	NEG	NEG	/	Y	N	N
A271	Urine	POS	POS	Pmi	Y	N	N
A272	Urine	POS	POS	CaTr	Y	N	N
A273	Urine	POS	POS	Sau	Y	N	N
A274	Urine	POS	POS	Efa	Y	N	N
A275	Urine	POS	POS	CaTr	Y	N	N
A276	Urine	POS	POS	Eco	Y	N	N
A277	Urine	POS	POS	Efa,Eco	Y	Y	N
A278	Urine	POS	POS	Efa,Pae	Y	Y	N
A279	Urine	POS	POS	CaTr	Y	N	N
A28	Urine	POS	POS	CaAl	Y	N	Y
A280	Urine	POS	POS	Pmi	Y	N	N
A281	Urine	NEG	POS	/	N	N	N
A282	Urine	POS	POS	Eco	Y	N	N
A283	Urine	POS	POS	Streptococcus anginosus	Y	N	N
A284	Urine	POS	POS	Efm	Y	N	N
A285	Urine	POS	POS	Efa	Y	N	N
A286	Urine	POS	POS	CaTr	Y	N	N
A287	Urine	POS	POS	Kpn	Y	N	N
A288	Urine	POS	POS	Efa	Y	N	N
A289	Urine	POS	POS	CaTr	Y	N	N
A29	Urine	POS	POS	Eco	Y	N	Y
A290	Urine	POS	POS	Eco	Y	N	Y
A291	Urine	POS	POS	Eco	Y	N	Y
A292	Urine	POS	POS	CaAl	Y	N	Y
A293	Urine	POS	POS	CaAl	Y	N	Y
A294	Urine	NEG	POS	/	N	N	N
A295	Urine	NEG	NEG	/	Y	N	N
A296	Urine	POS	POS	Eco	Y	N	Y
A297	Urine	POS	POS	Eco	Y	N	Y
A298	Urine	POS	POS	Eco	Y	N	Y
A299	Urine	POS	POS	Eco	Y	N	Y
A3	Urine	NEG	NEG	/	Y	N	N
A30	Urine	POS	POS	CaAl,Corynebacterium	Y	Y	Y
A300	Urine	NEG	NEG	/	Y	N	N
A301	Urine	POS	POS	Eco	Y	N	Y
A302	Urine	POS	POS	Kpn	Y	N	Y
A303	Urine	POS	POS	Pmi	Y	N	Y
A304	Bile	POS	POS	Kpn,Efa	Y	Y	Y
A305	Pancreatic drainage fluid	POS	POS	Aba	Y	N	Y
A31	Urine	POS	POS	Eco,Corynebacterium,CaTr	Y	Y	Y
A32	Urine	POS	POS	Efa,Streptococcus anginosus	Y	Y	Y
A33	Urine	POS	POS	Eco	Y	N	Y
A34	Urine	POS	POS	Eco,Kpn	Y	Y	Y
A35	Urine	POS	POS	CaPa	Y	N	Y
A36	Urine	POS	POS	Pmi	Y	N	Y
A37	Urine	POS	POS	CaAl	Y	N	Y
A38	Urine	POS	POS	Eco	Y	N	Y
A39	Urine	POS	POS	Eco	Y	N	Y
A4	Urine	POS	POS	Kpn	Y	N	Y
A40	Urine	POS	POS	Eco	Y	N	Y
A41	Urine	POS	POS	Kox,Aba	Y	Y	Y
A42	Urine	POS	POS	Kpn	Y	N	Y
A43	Urine	POS	POS	Efm,Corynebacterium striatum	Y	Y	Y
A44	Urine	POS	POS	CaTr	Y	N	Y
A45	Urine	POS	POS	Pmi	Y	N	Y
A46	Urine	POS	POS	Eco	Y	N	Y
A47	Urine	POS	POS	CaAl	Y	N	Y
A48	Urine	POS	POS	CaTr	Y	N	Y
A49	Urine	POS	POS	CaGl,CaTr	Y	Y	Y
A5	Urine	POS	POS	CaAl,Efa	Y	Y	Y
A50	Urine	POS	POS	Efm,Kpn	Y	Y	Y
A51	Urine	POS	POS	CaTr	Y	N	Y
A52	Urine	POS	POS	Efa	Y	N	Y
A53	Urine	NEG	POS	/	N	N	N
A54	Urine	POS	POS	Efa,Pmi	Y	Y	Y
A55	Urine	POS	POS	Eco	Y	N	Y
A56	Urine	POS	POS	Pae,Kpn	Y	Y	Y
A57	Urine	POS	POS	Eco	Y	N	Y
A58	Urine	POS	POS	Eco	Y	N	Y
A59	Urine	POS	POS	CaPa	Y	N	Y
A6	Urine	POS	POS	Kpn	Y	N	Y
A60	Urine	POS	POS	Eco	Y	N	Y
A61	Urine	POS	POS	Unknown	Y	N	N
A62	Urine	POS	POS	Efm	Y	N	N
A63	Urine	POS	POS	Efa,Ecl	Y	Y	Y
A64	Urine	POS	POS	Eco	Y	N	Y
A65	Urine	POS	POS	Kpn	Y	N	Y
A66	Urine	POS	POS	Eco	Y	N	Y
A67	Urine	POS	POS	Eco	Y	N	N
A68	Urine	POS	POS	Efm	Y	N	Y
A69	Urine	POS	POS	CaAl	Y	N	N
A7	Urine	POS	POS	Kpn	Y	N	Y
A70	Urine	POS	POS	Efa	Y	N	Y
A71	Urine	POS	POS	Sau	Y	N	N
A72	Urine	POS	POS	Unknown	Y	N	N
A73	Urine	POS	POS	CaAl	Y	N	N
A74	Urine	POS	POS	CaTr	Y	N	Y
A75	Urine	POS	POS	Efm	Y	N	N
A76	Urine	POS	POS	Efa	Y	N	Y
A77	Urine	POS	POS	Efa,Pvu	Y	Y	Y
A78	Urine	POS	POS	Pvu,Efa	Y	Y	Y
A79	Urine	POS	POS	CaAl,CaGl	Y	Y	Y
A8	Urine	POS	POS	Efm	Y	N	Y
A80	Urine	POS	POS	Efa	Y	N	Y
A81	Urine	NEG	NEG	/	Y	N	N
A82	Urine	NEG	NEG	/	Y	N	N
A83	Urine	POS	POS	Kox	Y	N	N
A84	Urine	NEG	NEG	/	Y	N	N
A85	Urine	NEG	POS	/	N	N	N
A86	Urine	POS	POS	CaTr	Y	N	N
A87	Urine	POS	POS	Corynebacterium striatum	Y	N	N
A88	Urine	POS	POS	Efm	Y	N	N
A89	Urine	POS	POS	CaAl	Y	N	N
A9	Urine	POS	POS	Efm	Y	N	Y
A90	Urine	POS	POS	Kpn	Y	N	Y
A91	Urine	POS	POS	Unknown	Y	N	N
A92	Urine	POS	POS	CaTr	Y	N	Y
A93	Urine	NEG	NEG	/	Y	N	N
A94	Urine	POS	POS	Lactobacillus	Y	N	N
A95	Urine	POS	POS	Efm	Y	N	N
A96	Urine	POS	POS	Efm,Stm	Y	Y	Y
A97	Urine	NEG	NEG	/	Y	N	N
A98	Urine	POS	POS	Aba	Y	N	N
A99	Urine	POS	POS	Acinetobacter johnsonii	Y	N	N
