# Supplementary material for: Rapid culture-free diagnosis of clinical pathogens via integrated microfluidic-Raman micro-spectroscopy
Source: Nat Commun. 2025 Dec 16;17:283. doi: 10.1038/s41467-025-66996-y (PMC12783191; doi:10.1038/s41467-025-66996-y)
Supplement: Supplementary file 21 — Source Data [file 41467_2025_66996_MOESM21_ESM.xlsx]

## Sheet: Fig. 3c
Sample flow rate (μL/min)	200 μL/min		500 μL/min		1000 μL/min		2000 μL/min
	mean	SD	mean	SD	mean	SD	mean	SD
100	2.97	2	1.77	0.94	1.4	1.2	0.57	0.46
200	7.4	2.1	2.38	0.55	1.08	1.25	0.73	0.55
300	17.83	5.22	3.2	1.66	1.43	0.25	0.5	0.08
400	467	70.03	24.03	4.37	2.5	0.43	1	0.43
500	954.67	39.42	356.33	69.67	71.4	46.48	3	0.93
1000	1866.67	63.46	1556.67	90.58	854	98.89	7.17	5.08

## Sheet: Fig. 3d
10 μL/min	20 μL/min	30 μL/min	40 μL/min	50 μL/min	60 μL/min
97.7	92	98.9	88.5	40.2	42.5
96.8	97.2	95.7	90.8	51.4	39.1
98.3	98.9	98.2	92.6	51	44.7

## Sheet: Fig. 3e
	E.coli	K.oxytoca	K.aerogenes	K.pneumoiniae	E.faecalis	E.faecium	S.capitis	C.albicans	C.glabrata	C.parapsilosis
test1	0.941	0.953	0.993	0.93	0.932	0.964	0.929	0.966	0.904	0.898
test2	0.976	0.876	1	0.912	0.932	0.991	0.949	0.955	0.942	0.92
test3	0.976	0.845	0.993	0.947	0.873	0.964	0.949	0.932	0.885	0.932
mean	0.965	0.891	0.995	0.93	0.912	0.973	0.942	0.951	0.91	0.917

## Sheet: Fig. 4c
Cell_in_theory	Cell_captured	Input
0	0	2
4	4	2
6	7	2
8	8	2
10	10	2
11	10	2
12	11	2
2	1	4
8	8	4
15	12	4
20	19	4
13	13	4
0	0	8
23.76	20	8
31.68	30	8
39.6	36	8
47.52	38	8
55.44	49	4
63.36	52	8
71.28	59	8
79.2	65	4
87.12	66	8
95.04	70	8
0	0	23
0	1	23
3.036	2	23
6.072	6	23
24.288	22	23
45.54	32	23
60.72	58	23
68.31	61	23
75.9	61	23
12.144	16	23
0	0	41
2.706	7	41
5.412	9	41
16.236	13	41
18.942	14	41
21.648	21	41
10.824	10	41
27.06	27	41
32.472	32	41
37.884	32	41
59.532	59	41
64.944	59	41
75.768	67	41
0	0	230
0	2	230
15.18	6	230
30.36	29	230
35.42	29	230
40.48	32	230
45.54	32	230
50.6	39	230
55.66	46	230
60.72	48	230
65.78	54	230
70.84	54	230
75.9	57	230
80.96	66	230
86.02	77	230

## Sheet: Fig 4d
	efficiency (%)
test 1	0.969388
test 2	0.958333
test 3	0.941176

## Sheet: Fig. 6a
True/Predicted	Aba	Ano	Api	Bce	Bfg	Cfr	Eae	Ecl	Eco	Kox	Kpn	Lmo	Mmo	Pae	Pmi	Sal	Sma	Stm	Cdi	Efa	Efm	Sau	Sca	Sep	Sgc	Shl	Sho	Spn	Svi	CaAl	CaGl	CaGu	CaKr	CaPa	CaTr	CrNe
Aba	75	0	12	0	0	0	0	0	0	0	12	0	0	0	0	0	0	0	0	0	0	0	0	0	0	0	0	0	0	0	0	0	0	0	0	0
Ano	0	100	0	0	0	0	0	0	0	0	0	0	0	0	0	0	0	0	0	0	0	0	0	0	0	0	0	0	0	0	0	0	0	0	0	0
Api	0	0	100	0	0	0	0	0	0	0	0	0	0	0	0	0	0	0	0	0	0	0	0	0	0	0	0	0	0	0	0	0	0	0	0	0
Bce	0	0	0	86	0	0	0	0	0	0	0	0	0	0	0	0	0	0	0	0	0	0	0	14	0	0	0	0	0	0	0	0	0	0	0	0
Bfg	0	0	0	0	100	0	0	0	0	0	0	0	0	0	0	0	0	0	0	0	0	0	0	0	0	0	0	0	0	0	0	0	0	0	0	0
Cfr	0	0	0	0	0	100	0	0	0	0	0	0	0	0	0	0	0	0	0	0	0	0	0	0	0	0	0	0	0	0	0	0	0	0	0	0
Eae	0	0	0	0	0	0	88	0	12	0	0	0	0	0	0	0	0	0	0	0	0	0	0	0	0	0	0	0	0	0	0	0	0	0	0	0
Ecl	0	0	0	0	0	0	0	100	0	0	0	0	0	0	0	0	0	0	0	0	0	0	0	0	0	0	0	0	0	0	0	0	0	0	0	0
Eco	0	0	0	0	0	0	0	0	100	0	0	0	0	0	0	0	0	0	0	0	0	0	0	0	0	0	0	0	0	0	0	0	0	0	0	0
Kox	0	0	0	0	0	0	0	0	40	60	0	0	0	0	0	0	0	0	0	0	0	0	0	0	0	0	0	0	0	0	0	0	0	0	0	0
Kpn	14	0	0	0	0	0	0	0	29	0	57	0	0	0	0	0	0	0	0	0	0	0	0	0	0	0	0	0	0	0	0	0	0	0	0	0
Lmo	0	0	0	0	0	0	0	0	0	0	0	100	0	0	0	0	0	0	0	0	0	0	0	0	0	0	0	0	0	0	0	0	0	0	0	0
Mmo	0	0	0	0	0	0	0	0	0	0	0	0	100	0	0	0	0	0	0	0	0	0	0	0	0	0	0	0	0	0	0	0	0	0	0	0
Pae	0	0	0	0	0	0	0	0	0	0	0	0	0	100	0	0	0	0	0	0	0	0	0	0	0	0	0	0	0	0	0	0	0	0	0	0
Pmi	0	0	0	0	0	0	0	0	0	0	0	0	0	0	100	0	0	0	0	0	0	0	0	0	0	0	0	0	0	0	0	0	0	0	0	0
Sal	0	0	0	0	0	0	0	0	0	0	0	0	0	0	0	100	0	0	0	0	0	0	0	0	0	0	0	0	0	0	0	0	0	0	0	0
Sma	0	0	0	0	0	0	0	0	0	0	0	0	0	0	0	0	100	0	0	0	0	0	0	0	0	0	0	0	0	0	0	0	0	0	0	0
Stm	0	0	0	0	0	0	0	0	0	0	0	0	0	0	0	0	0	100	0	0	0	0	0	0	0	0	0	0	0	0	0	0	0	0	0	0
Cdi	0	0	0	0	0	0	0	0	0	0	0	0	0	0	0	0	0	0	100	0	0	0	0	0	0	0	0	0	0	0	0	0	0	0	0	0
Efa	0	0	0	0	0	0	0	0	0	0	0	0	0	0	0	0	0	0	0	100	0	0	0	0	0	0	0	0	0	0	0	0	0	0	0	0
Efm	0	0	0	0	0	0	0	0	0	0	0	0	0	0	0	0	0	0	0	0	100	0	0	0	0	0	0	0	0	0	0	0	0	0	0	0
Sau	0	0	0	0	0	0	0	0	0	0	0	0	0	0	0	0	0	0	0	0	0	100	0	0	0	0	0	0	0	0	0	0	0	0	0	0
Sca	0	0	0	0	0	0	0	0	0	0	0	0	0	0	0	0	0	0	0	0	0	0	100	0	0	0	0	0	0	0	0	0	0	0	0	0
Sep	0	0	0	0	0	0	0	0	0	0	0	0	0	0	0	0	0	0	0	0	0	0	0	100	0	0	0	0	0	0	0	0	0	0	0	0
Sgc	0	0	0	0	0	0	0	0	0	0	0	0	0	0	0	0	0	0	0	0	0	0	0	0	100	0	0	0	0	0	0	0	0	0	0	0
Shl	0	0	0	0	0	0	0	0	0	0	0	0	0	0	0	0	0	0	0	0	0	0	0	0	0	100	0	0	0	0	0	0	0	0	0	0
Sho	0	0	0	0	0	0	0	0	0	0	0	0	0	0	0	0	0	0	0	0	0	0	0	0	0	0	100	0	0	0	0	0	0	0	0	0
Spn	0	0	0	0	0	0	0	0	0	0	0	0	0	0	0	0	0	0	0	0	0	0	0	0	0	0	0	100	0	0	0	0	0	0	0	0
Svi	0	0	0	0	0	0	0	0	0	0	0	0	0	0	0	0	0	0	0	0	0	0	0	0	0	0	0	14	86	0	0	0	0	0	0	0
CaAl	0	0	0	0	0	0	0	0	0	0	0	0	0	0	0	0	0	0	0	0	0	0	0	0	0	0	0	0	0	93	0	0	0	0	7	0
CaGl	0	0	0	0	0	0	0	0	0	0	0	0	0	0	0	0	0	0	0	0	0	0	0	0	0	0	0	0	0	0	92	0	8	0	0	0
CaGu	0	0	0	0	0	0	0	0	0	0	0	0	0	0	0	0	0	0	0	0	0	0	0	0	0	0	0	0	0	0	0	92	0	8	0	0
CaKr	0	0	0	0	0	0	0	0	0	0	0	0	0	0	0	0	0	0	0	0	0	0	0	0	0	0	0	0	0	0	0	0	100	0	0	0
CaPa	0	0	0	0	0	0	0	0	0	0	0	0	0	0	0	0	0	0	0	0	0	0	0	0	0	0	0	0	0	0	0	0	0	100	0	0
CaTr	0	0	0	0	0	0	0	0	0	0	0	0	0	0	0	0	0	0	0	0	0	0	0	0	0	0	0	0	0	0	0	0	0	0	100	0
CrNe	0	0	0	0	0	0	0	0	0	0	0	0	0	0	0	0	0	0	0	0	0	0	0	0	0	0	0	0	0	0	0	0	0	0	0	100

## Sheet: Fig. 6b
True/Predicted	Gram-negative	Gram-positive	Fungi
Gram-negative	99	1	0
Gram-positive	0	100	0
Fungi	0	0	100

## Sheet: Fig. 8b-e
SampleID	Single/Mixed	Hospital	PredictedIDs	CorrectlyClassified	Group
4	Single	Hospital 1	['Kpn']	TRUE	Bacteria
29	Single	Hospital 1	['Eco']	TRUE	Bacteria
30	Single	Hospital 1	['Eco']	TRUE	Bacteria
31	Single	Hospital 1	['Efa']	TRUE	Bacteria
33	Single	Hospital 1	['Eco']	TRUE	Bacteria
36	Single	Hospital 1	['Cfr']	TRUE	Bacteria
37	Single	Hospital 1	['CaPa']	TRUE	Fungi
44	Single	Hospital 1	['Efm']	TRUE	Bacteria
277	Single	Hospital 2	['Eco']	TRUE	Bacteria
278	Single	Hospital 2	['Eco']	TRUE	Bacteria
288	Single	Hospital 2	['Eco']	TRUE	Bacteria
324	Single	Hospital 1	['Kpn']	FALSE	Bacteria
333	Single	Hospital 1	['Efm']	TRUE	Bacteria
354	Single	Hospital 1	['CaPa']	TRUE	Fungi
361	Single	Hospital 1	['Pmi']	FALSE	Bacteria
363	Single	Hospital 1	['Efa']	TRUE	Bacteria
365	Single	Hospital 1	['CaPa']	TRUE	Fungi
367	Single	Hospital 1	['CaGu']	TRUE	Fungi
372	Single	Hospital 1	['Efm']	TRUE	Bacteria
408	Single	Hospital 1	['Efa']	TRUE	Bacteria
427	Single	Hospital 1	['Eco']	TRUE	Bacteria
439	Single	Hospital 1	['Eco']	TRUE	Bacteria
443	Single	Hospital 1	['Eco']	TRUE	Bacteria
11	Single	Hospital 1	['Kpn']	FALSE	Bacteria
12	Single	Hospital 1	['Efm']	TRUE	Bacteria
13	Single	Hospital 1	['Efm']	TRUE	Bacteria
14	Single	Hospital 1	['Efm']	TRUE	Bacteria
16	Single	Hospital 1	['Efm']	TRUE	Bacteria
170	Single	Hospital 1	['Kpn']	FALSE	Bacteria
18	Single	Hospital 1	['Efa']	TRUE	Bacteria
192	Mixed	Hospital 1	['Efm', 'Stm']	TRUE	Bacteria
2	Single	Hospital 1	['Efm']	TRUE	Bacteria
2025-10-02	Single	Hospital 2	['Eco']	TRUE	Bacteria
2021-02-01	Single	Hospital 2	['Eco']	TRUE	Bacteria
1934-02-01	Single	Hospital 2	['Efm']	FALSE	Bacteria
1936-02-01	Single	Hospital 2	['CaAl']	TRUE	Fungi
1937-02-01	Single	Hospital 2	['CaAl']	TRUE	Fungi
1938-02-01	Single	Hospital 2	['Eco']	TRUE	Bacteria
1939-02-01	Single	Hospital 2	['Eco']	TRUE	Bacteria
1940-02-01	Single	Hospital 2	['Eco']	TRUE	Bacteria
20	Single	Hospital 1	['Eco']	TRUE	Bacteria
206	Single	Hospital 1	['Eco']	TRUE	Bacteria
207	Single	Hospital 1	['Kpn']	FALSE	Bacteria
21	Single	Hospital 1	['CaTr']	TRUE	Fungi
22	Single	Hospital 1	['Efm']	FALSE	Bacteria
268	Single	Hospital 2	['Eco']	TRUE	Bacteria
273	Single	Hospital 2	['Eco']	TRUE	Bacteria
276	Single	Hospital 2	['Efm']	TRUE	Bacteria
277	Single	Hospital 2	['Eco']	TRUE	Bacteria
32	Mixed	Hospital 1	['Efa', 'Kpn']	TRUE	Bacteria
323	Mixed	Hospital 1	['Kox', 'Aba']	TRUE	Bacteria
336	Mixed	Hospital 1	['Efm', 'Corynebacterium striatum']	TRUE	Bacteria
360	Mixed	Hospital 1	['Kpn', 'Efa']	TRUE	Bacteria
422	Mixed	Hospital 1	['Pae', 'Kpn']	TRUE	Bacteria
443	Single	Hospital 1	['Eco']	TRUE	Bacteria
449	Single	Hospital 1	['Kpn']	FALSE	Bacteria
461	Single	Hospital 1	['Kpn']	FALSE	Bacteria
462	Mixed	Hospital 1	['Efa', 'Ecl']	TRUE	Bacteria
464	Mixed	Hospital 1	['Kpn', 'Streptococcus anginosus']	FALSE	Bacteria
466	Single	Hospital 1	['Kpn']	TRUE	Bacteria
468	Single	Hospital 1	['Eco']	TRUE	Bacteria
471	Single	Hospital 1	['Kpn']	FALSE	Bacteria
481	Single	Hospital 1	['Efa']	TRUE	Bacteria
495	Single	Hospital 1	['Eco']	TRUE	Bacteria
513	Single	Hospital 1	['Kpn']	FALSE	Bacteria
521	Single	Hospital 1	['Eco']	TRUE	Bacteria
524	Single	Hospital 1	['Eco']	TRUE	Bacteria
534	Single	Hospital 1	['Eco']	TRUE	Bacteria
537	Single	Hospital 1	['Eco']	TRUE	Bacteria
543	Single	Hospital 1	['Kpn']	TRUE	Bacteria
544	Single	Hospital 1	['Pae']	TRUE	Bacteria
552	Single	Hospital 1	['Eco']	TRUE	Bacteria
6	Mixed	Hospital 1	['CaAl', 'Efa']	TRUE	Both
65	Mixed	Hospital 1	['Efm', 'CaTr']	TRUE	Both
9	Single	Hospital 1	['Kpn']	FALSE	Bacteria
96	Single	Hospital 1	['Eco']	TRUE	Bacteria
b1	Mixed	Hospital 1	['CaAl', 'Corynebacterium']	TRUE	Both
b10	Single	Hospital 1	['Eco']	TRUE	Bacteria
b100	Single	Hospital 1	['Kpn']	FALSE	Bacteria
b12	Single	Hospital 1	['Pmi']	FALSE	Bacteria
b13	Single	Hospital 1	['CaAl']	TRUE	Bacteria
b16	Single	Hospital 1	['Eco']	TRUE	Bacteria
b19	Single	Hospital 1	['Eco']	TRUE	Bacteria
b2	Mixed	Hospital 1	['Efa', 'Streptococcus anginosus']	TRUE	Bacteria
b21	Single	Hospital 1	['Eco']	TRUE	Bacteria
b24	Mixed	Hospital 1	['Eco', 'Kpn']	TRUE	Bacteria
b27	Single	Hospital 1	['CaPa']	TRUE	Fungi
b28	Single	Hospital 1	['Pmi']	FALSE	Bacteria
b3	Single	Hospital 1	['CaAl']	TRUE	Fungi
b32	Single	Hospital 1	['Eco']	TRUE	Bacteria
b35	Single	Hospital 1	['CaTr']	TRUE	Fungi
b36	Single	Hospital 1	['Pmi']	FALSE	Bacteria
b38	Single	Hospital 1	['Eco']	TRUE	Bacteria
b4	Single	Hospital 1	['CaAl']	TRUE	Bacteria
b40	Single	Hospital 1	['CaTr']	TRUE	Bacteria
b42	Mixed	Hospital 1	['CaGl', 'CaTr']	TRUE	Fungi
b43	Mixed	Hospital 1	['Efm', 'Kpn']	FALSE	Bacteria
b44	Single	Hospital 1	['CaTr']	TRUE	Fungi
b45	Single	Hospital 1	['Efa']	TRUE	Bacteria
b46	Mixed	Hospital 1	['Efa', 'Pmi']	TRUE	Bacteria
b48	Single	Hospital 1	['Eco']	TRUE	Bacteria
b49	Single	Hospital 1	['Efa']	TRUE	Bacteria
b5	Single	Hospital 1	['CaTr']	TRUE	Fungi
b50	Single	Hospital 1	['Efa']	TRUE	Bacteria
b51	Mixed	Hospital 1	['Efa', 'Pvu']	TRUE	Bacteria
b52	Mixed	Hospital 1	['Pvu', 'Efa']	TRUE	Bacteria
b54	Mixed	Hospital 1	['CaAl', 'CaGl']	TRUE	Fungi
b55	Single	Hospital 1	['Efa']	TRUE	Bacteria
b59	Single	Hospital 1	['Eco']	TRUE	Bacteria
b6	Single	Hospital 1	['CaTr']	TRUE	Fungi
b61	Mixed	Hospital 1	['Eco', 'Corynebacterium', 'CaTr']	TRUE	Bacteria
b65	Mixed	Hospital 1	['Efa', 'CaAl']	TRUE	Both
b66	Mixed	Hospital 1	['Efa', 'Lactobacillus']	TRUE	Bacteria
b69	Single	Hospital 1	['CaTr']	TRUE	Fungi
b70	Single	Hospital 1	['Kpn']	FALSE	Bacteria
b73	Single	Hospital 1	['CaPa']	TRUE	Fungi
b76	Mixed	Hospital 1	['CaAl', 'Eco', 'Sep']	TRUE	Both
b81	Single	Hospital 1	['Eco']	TRUE	Bacteria
b92	Single	Hospital 1	['Kpn']	FALSE	Bacteria
b96	Single	Hospital 1	['Eco']	TRUE	Bacteria
b99	Single	Hospital 1	['Pae']	FALSE	Bacteria

## Sheet: Fig. S2
	400ul/min	200ul/min	100ul/min	50ul/min
test1	0.936	0.945	0.987	0.989
test2	0.955	0.955	0.987	0.988
test3	0.967	0.972	0.99	0.995
mean	0.953	0.957	0.988	0.99

## Sheet: Fig. S14d
Image No.	~ 500 bacteria	~ 1000 bacteria	~ 2000 bacteria	~ 5000 bacteria	~ 10000 bacteria	~ 20000 bacteria
1	3	6.1	8.4	20.8	49.2	72.1
2	3	7.4	8.1	20.8	44.7	87.9
3	1.2	5.6	8.1	19.5	45	79.4
4	3	5.6	6.3	20.7	43.2	87.4
5	2.1	5.4	8.7	27.6	43.1	73.8
6	2.7	4.5	7.9	28.5	43.1	81.5
7	2.9	6	11.3	24.6	39.2	85.3
8	2.3	6	9.3	24.5	53.5	82
9	3	5.1	10.9	28.5	54.7	84.6
10	1.8	4.9	11.2	28.5	63.9	82.9
Average	2.5	5.6	9	24.4	48	81.7

[truncated: 3 more sheets: Fig. S14e, Fig. S14f, Fig. S16c]
